# Supplementary material for: An evaluation of psychometric properties and utility of the Hope Index (HI): a systematic review and meta-analysis protocol
Source: Syst Rev. 2026 Mar 3;15:127. doi: 10.1186/s13643-026-03128-7 (PMC13069760; doi:10.1186/s13643-026-03128-7)
Supplement: Supplementary file 1 — Supplementary Material 1. [file 13643_2026_3128_MOESM1_ESM.odt]

PRISMA-P 2015 Checklist	
# This checklist has been adapted for use with protocol submissions to Systematic Reviews from Table 3 in Moher D et al: Preferred reporting items for systematic review and meta-analysis protocols (PRISMA-P) 2015 statement. Systematic Reviews 2015 4:1
Section/topic
#
Checklist item
Information reported 
Page number(s)


Yes
No

ADMINISTRATIVE INFORMATION 
Title 
  Identification 
1a
Identify the report as a protocol of a systematic review


1 
  Update 
1b
If the protocol is for an update of a previous systematic review, identify as such


N/A
Registration 
2
If registered, provide the name of the registry (e.g., PROSPERO) and registration number in the Abstract


2
Authors 
  Contact 
3a
Provide name, institutional affiliation, and e-mail address of all protocol authors; provide physical mailing address of corresponding author


1
  Contributions 
3b
Describe contributions of protocol authors and identify the guarantor of the review


11
Amendments 
4
If the protocol represents an amendment of a previously completed or published protocol, identify as such and list changes; otherwise, state plan for documenting important protocol amendments


N/A
Support 
  Sources 
5a
Indicate sources of financial or other support for the review


11
  Sponsor 
5b
Provide name for the review funder and/or sponsor


11
  Role of sponsor/funder 
5c
Describe roles of funder(s), sponsor(s), and/or institution(s), if any, in developing the protocol


11
INTRODUCTION 
Rationale 
6
Describe the rationale for the review in the context of what is already known


3 - 4
Objectives 
7
Provide an explicit statement of the question(s) the review will address with reference to participants, interventions, comparators, and outcomes (PICO)


4
METHODS 
Eligibility criteria 
8
Specify the study characteristics (e.g., PICO, study design, setting, time frame) and report characteristics (e.g., years considered, language, publication status) to be used as criteria for eligibility for the review


4 - 5
Information sources 
9
Describe all intended information sources (e.g., electronic databases, contact with study authors, trial registers, or other grey literature sources) with planned dates of coverage


5 
Search strategy 
10
Present draft of search strategy to be used for at least one electronic database, including planned limits, such that it could be repeated


5 – 6 
STUDY RECORDS 
  Data management 
11a
Describe the mechanism(s) that will be used to manage records and data throughout the review


6
  Selection process 
11b
State the process that will be used for selecting studies (e.g., two independent reviewers) through each phase of the review (i.e., screening, eligibility, and inclusion in meta-analysis)


6 – 7 
  Data collection process 
11c
Describe planned method of extracting data from reports (e.g., piloting forms, done independently, in duplicate), any processes for obtaining and confirming data from investigators


6 - 7
Data items 
12
List and define all variables for which data will be sought (e.g., PICO items, funding sources), any pre-planned data assumptions and simplifications


6 - 7 
Outcomes and prioritization 
13
List and define all outcomes for which data will be sought, including prioritization of main and additional outcomes, with rationale


6 - 7
Risk of bias in individual studies 
14
Describe anticipated methods for assessing risk of bias of individual studies, including whether this will be done at the outcome or study level, or both; state how this information will be used in data synthesis


8 
DATA
Synthesis 
15a
Describe criteria under which study data will be quantitatively synthesized


8 - 11

15b
If data are appropriate for quantitative synthesis, describe planned summary measures, methods of handling data, and methods of combining data from studies, including any planned exploration of consistency (e.g., I 2, Kendall’s tau)


10 - 11

15c
Describe any proposed additional analyses (e.g., sensitivity or subgroup analyses, meta-regression)


N/A

15d
If quantitative synthesis is not appropriate, describe the type of summary planned


N/A
Meta-bias(es) 
16
Specify any planned assessment of meta-bias(es) (e.g., publication bias across studies, selective reporting within studies)


N/A
Confidence in cumulative evidence 
17
Describe how the strength of the body of evidence will be assessed (e.g., GRADE)


10
